# Supplementary material for: Optimization and clinical validation of a pathogen detection microarray
Source: Genome Biol. 2007 May 28;8(5):R93. doi: 10.1186/gb-2007-8-5-r93 (PMC1929155; doi:10.1186/gb-2007-8-5-r93)
Supplement: Additional data file 1 — All files are available for download in PDF, JPG, GIF, TIFF, HTML or ZIP formats as indicated on the webpage [25]. Supplementary methods: sample amplification and microarray protocols (PDF); RT-PCR modeling and amplification efficiency score (AES); pathogen detection algorithm (PDA). Supplementary figures. Figure S1: Probe design schema. Probes (40-mers) were tiled at an average 8-base resolution across each of the 35 viral genomes in the manner depicted above. Numbers represent the start and end positions of each probe. Figure S2: Choice of primer tag in random RT-PCR has significant effect on PCR efficiency. Heatmap of probe signal intensities for a clinical hMPV sample following random RT-PCR using original primer (a) A1 or (b) AES-optimized primer A2. Figure S3: Comparison of amplification efficiency of original primer A1 and AES-optimized primer A2. RNA from patients infected with RSV B (n = 5) or hMPV (n = 3) were reverse-transcribed and amplified using primer A1 or A2 and the percentage of r-signature probes with signal above detection threshold was determined. Figure S4: Diagnostic PCR results for RSV patient 412 show that the patient does not have a coronavirus infection. (a) PCR using pancoronavirus primers. Lane 1, 1 kb ladder; lane 2, blank; lane 3, OC43 coronavirus positive control; lane 4, 229E coronavirus positive control; lane 5, RSV patient 412; lane 6, PCR primers and reagents only, as a negative control. (b) PCR using OC43 specific primers. Lane 1, 50 bp ladder; lane 2, blank; lane 3, OC43 coronavirus positive control; lane 4, RSV patient 412; lane 5, purified RSV from ATCC; lane 6, PCR negative control. (c) PCR using 229E specific primers. Lane 1, 229E coronavirus positive control; lane 2, RSV patient 412; lane 3, PCR negative control; lane 4, 1 kb ladder. Supplementary tables. Table S1: List of genomes represented on the pathogen detection microarray. Table S2: Comparison of E-Predict and PDA algorithms. Pathogen microarray data: data have been [file gb-2007-8-5-r93-S1.zip › Documents and Settings/wongc/My Documents/Presentations/My publications/Current paper/Genome Biology/Genome Biology website/PrimerSelect.java]

import java.util.* ;
import java.io.* ;

class PrimerSelect
{
	public static void main (String [] args) throws Exception 
	{
		String currLine;
		PrintWriter pw = null;
		StringTokenizer st = null;
		
		BufferedReader stdin = new BufferedReader (new InputStreamReader(System.in)) ;
		
		//System.out.print("Enter Genome File: ");
		//String genomeFile = stdin.readLine();
		String genomeFile = args[0];
		//System.out.println();
		
		//System.out.print("Enter Primer Length: ");
		//int primerLen = Integer.parseInt(stdin.readLine());
		int primerLen = Integer.parseInt(args[1]);
		//System.out.println();
		
		String template = args[2];
		
		pw = new PrintWriter(new FileWriter(genomeFile + "_primers_temp.txt"));
		PrintWriter pw2 = new PrintWriter(new FileWriter(genomeFile + "_amp_temp.txt"));
		
		String genome = "";
		
		FileInputStream infile = new FileInputStream(genomeFile) ;
		BufferedReader fin = new BufferedReader (new InputStreamReader(infile)) ;
		
		while ((currLine = fin.readLine()) != null) 
		{
			if(currLine.length() > 0)
			{
				if(currLine.indexOf(">") == -1)
				{
					genome += currLine.trim();
				}
			}
			
		}
		
		infile.close();
		fin.close();
		
		int limit = genome.length();
		
		/*
		//secondary structure of genome
		boolean [] sec = new int [limit + 1];
		
		System.out.print("Enter Sec Blast File: ");
		String name = stdin.readLine();
		System.out.println();
		
		FileInputStream infile = new FileInputStream(name) ;
		BufferedReader fin = new BufferedReader (new InputStreamReader(infile)) ;
		
		while ((currLine = fin.readLine()) != null) 
		{
			if(currLine.length() > 0)
			{
				st = new StringTokenizer(currLine);
				
				st.nextToken();
				st.nextToken();
				st.nextToken();
				st.nextToken();
				st.nextToken();
				st.nextToken();
				
				int start = Integer.parseInt(st.nextToken());
				int end = Integer.parseInt(st.nextToken());
				int sstart = Integer.parseInt(st.nextToken());
				int send = Integer.parseInt(st.nextToken());
				
				
				if((end < start) && (sstart < send))
				{
					for(int x = end ; x <= start ; x++)
					{
						sec[x] = true;
					}
					
					for(int x = sstart ; x <= send ; x++)
					{
						sec[x] = true;
					}
				}
				else
				{
					System.out.println(currLine);
					System.exit(1);
				}	
				
			}
		}
		
		infile.close();
		fin.close();
		*/
		
		//String template = "GTTTCCCAGTCACGATA";
		
		double primerScore [] = new double [limit + 1];
		double forScore [] = new double [limit + 1];
		
		double ampScore [] = new double [limit + 1];
		
		
		priming(genome, limit, template, 0, primerLen, primerScore, forScore, ampScore, pw, pw2);
		priming(genome, limit, template, 1, primerLen, primerScore, forScore, ampScore, pw, pw2);
		
		for(int i = 0 ; i < genome.length() ; i++)
		{
			//System.out.println("Position: " + i);
			for(int j = i - 1000 ; j <= i ; j++)
			{
				if(j >= 0)
				{
					//String primer2 = genome.substring(i, i + primerLen);
					//primer2 = template + primer2;
					
					
					for(int k = i ; k <= j + 1000 && k < genome.length() ; k++)
					{
						if(k - j >= 500)
						{
							//String primer = reversecomp(genome.substring(k, k + primerLen));
							//primer = template + primer;
							
							//if(selfHyb(primer2, primer))
							//{
								ampScore[i] += (primerScore[j] * forScore[k]);	
							//}
							
						}
					}
				}
			}
		}
		
		
		for(int y = 0 ; y < genome.length() ; y++)
		{
			pw2.println((y + 1) + "\t" + ampScore[y]);
		}
		
		pw2.close();
		
		PrintWriter pwDone = new PrintWriter(new FileWriter(genomeFile + "_done.txt"));
		pwDone.println("done");
		pwDone.close();
		
	}
	
	public static void priming(String genome, int limit, String template, int direction, int primerLen, double [] primerScore,
							double [] forScore, double [] ampScore, PrintWriter pw, PrintWriter pw2) throws Exception
	{
		double mt_low = ((0.4 * 26) * 4) + ((0.6 * 26) * 2) ;
		double mt_high = ((0.6 * 26) * 4) + ((0.4 * 26) * 2) ;
		
		String primer = null;
		String rev_primer = null;
		String front = null;
		String front_t = null;
		int melting_temp = 0;
		double comp_melting_temp = 0.0;
		boolean dimer = false;
		int edit_distance = 0;
		
		if(direction == 0)
		{
			
			for(int x = 0 ; x <= limit - primerLen ; x++)
			{
				primer = reversecomp(genome.substring(x, x + primerLen));
				primer = template + primer;
				rev_primer = reverse(primer);	
			
				melting_temp = TM(primer);
				//comp_melting_temp = compTM(primer);
			
				dimer = selfHyb(primer, rev_primer);
			
				if(!dimer)
				{
					forScore[x] = 0.0 ;
				}
				else
				{
					front = "";
				
					for(int c = x + 1; c <= x + 17 ; c++)
					{
						if(c >= limit)
						{
							break;
						}
						else
						{
							front = (new Character(genome.charAt(c))).toString() + front;
						}
					}
				
					if(melting_temp >= mt_low && melting_temp <= mt_high)
					{
						forScore[x] = 0.8;
					
						if(front.length() > 0)
						{
							front_t = template.substring(template.length() - front.length());
							edit_distance = LD(front, front_t);
							forScore[x] += ((17.0 - (double) edit_distance)/(double) 17.0) * 0.2;
						}
					}
					else
					{
						forScore[x] = 0.6;
					
						if(front.length() > 0)
						{
							front_t = template.substring(template.length() - front.length());
							edit_distance = LD(front, front_t);
							forScore[x] += ((17.0 - (double) edit_distance)/(double) 17.0) * 0.4;
						}
					}
				
				}
			
				//System.out.println((x + 1) + "\t" + melting_temp + "\t" + comp_melting_temp + "\t" + dimer + "\t" + forScore[x]);
				pw.println((x + 1) + "\t" + melting_temp + "\t" + comp_melting_temp + "\t" + dimer + "\t" + forScore[x]);
			}
			
			pw.close();
		
		}
		else
		{	
			for(int x = 0 ; x <= limit - primerLen ; x++)
			{
				primer = genome.substring(x, x + primerLen);
				primer = template + primer;
				rev_primer = reverse(primer);	
			
				melting_temp = TM(primer);
				//comp_melting_temp = compTM(primer);
			
				dimer = selfHyb(primer, rev_primer);
			
				if(!dimer)
				{
					primerScore[x] = 0.0 ;
				}
				else
				{
					front = "";
				
					for(int c = x - 1; c >= x - 17 ; c--)
					{
						if(c < 0)
						{
							break;
						}
						else
						{
							front = (new Character(genome.charAt(c))).toString() + front;
						}
					}
				
					if(melting_temp >= mt_low && melting_temp <= mt_high)
					{
						primerScore[x] = 0.8;
					
						if(front.length() > 0)
						{
							front_t = template.substring(template.length() - front.length());
							edit_distance = LD(front, front_t);
							primerScore[x] += ((17.0 - (double) edit_distance)/(double) 17.0) * 0.2;
						}
					}
					else
					{
						primerScore[x] = 0.6;
					
						if(front.length() > 0)
						{
							front_t = template.substring(template.length() - front.length());
							edit_distance = LD(front, front_t);
							primerScore[x] += ((17.0 - (double) edit_distance)/(double) 17.0) * 0.4;
						}
					}
				
				}
			
			}
			
		}
		
	}
	
	public static boolean selfHyb(String primer, String rev_primer)
	{
		boolean pass = true;
		
		int fpointer = primer.length();
		int rpointer = 1;
		String fs = null;
		String rs = null;
		
		for(int x = primer.length() ; x > 0 - primer.length() ; x--)
		{
			if(x > 0)
			{
				fs = primer.substring(fpointer - 1);
				rs = rev_primer.substring(0, rpointer);
				
				if(!countBond(fs, rs))
				{
					//System.out.println(fs + "\n" + rs);
					return false;
				}
				
				fpointer --;
				rpointer ++;
			}
			else if(x < 0)
			{
				fs = primer.substring(0, fpointer);
				rs = rev_primer.substring(rpointer - 1);
				
				if(!countBond(fs, rs))
				{
					//System.out.println(fs + "\n" + rs);
					return false;
				}
				
				fpointer --;
				rpointer ++;
			}
			else
			{
				fpointer = primer.length() - 1;
				rpointer = 2;	
			}
		}
		
		return pass;
	}
	
	public static boolean countBond(String f, String r)
	{
		int hd = 0;
		int mcm = 0;
		
		int temp_mcm = 0;
		
		for(int x = 0 ; x < f.length() ; x++)
		{
			if((f.charAt(x) == 'A' && r.charAt(x) == 'T') || (f.charAt(x) == 'T' && r.charAt(x) == 'A') ||
				(f.charAt(x) == 'G' && r.charAt(x) == 'C') || (f.charAt(x) == 'C' && r.charAt(x) == 'G'))
			{
				hd++;
				temp_mcm++;	
			}
			else
			{
				if(temp_mcm > mcm)
				{
					mcm = temp_mcm;
				}
				
				temp_mcm = 0;
			}
			
		}
		
		if(temp_mcm > mcm)
		{
			mcm = temp_mcm;
		}
				
		temp_mcm = 0;
		
		if((hd > 8) || (mcm > 4))
		{
			return false;
		}
		else
		{
			return true;
		}
		
		
	}
	
	public static double compTM(String primer) throws Exception
	{
		double tm = 0.0;
		String currLine;
		StringTokenizer st = null;
		
		PrintWriter pwTm = new PrintWriter(new FileWriter("doTM.sh"));
		pwTm.println("#!/bin/sh");
		pwTm.println("echo " + primer + " > primer.tmp");
		pwTm.println("../../MultiRNAFold-1.0.2/melting_temp primer.tmp > primer.tm.txt");
		pwTm.close();
		
		SystemCall("chmod 755 doTM.sh");
		SystemCall("./doTM.sh");
		
		FileInputStream infile = new FileInputStream("primer.tm.txt") ;
		BufferedReader fin = new BufferedReader (new InputStreamReader(infile)) ;
		
		while ((currLine = fin.readLine()) != null) 
		{
			if(currLine.length() > 0)
			{
				st = new StringTokenizer(currLine);
				st.nextToken();	
				tm = Double.parseDouble(st.nextToken());	
			}
		}
		
		infile.close();
		fin.close();
		
		SystemCall("rm primer.tmp");
		SystemCall("rm primer.tm.txt");
		SystemCall("rm doTM.sh");
		
		return tm;
		
		
	}
	
	public static int TM(String primer)
	{
		int temp = 0;
		
		for(int x = 0 ; x < primer.length() ; x++)
		{
			if(primer.charAt(x) == 'A' || primer.charAt(x) == 'T')
			{
				temp += 2;
			}
			else
			{
				temp += 4;
			}
		}
		
		return temp;
	}
	
	
	public static String reversecomp(String genome)
	{
		String rev = "";
		
		for(int x = 0; x < genome.length() ; x++)
		{
			if(genome.charAt(x) == 'A')
			{
				rev = "T" + rev;
			}
			else if(genome.charAt(x) == 'C')
			{
				rev = "G" + rev;
			}
			else if(genome.charAt(x) == 'G')
			{
				rev = "C" + rev;
			}
			else if(genome.charAt(x) == 'T')
			{
				rev = "A" + rev;
			}
			else
			{
				rev = genome.substring(x, x+1) + rev;
			}
		}
		
		return rev;
	}
	
	public static String reverse(String genome)
	{
		String rev = "";
		
		for(int x = 0; x < genome.length() ; x++)
		{
			if(genome.charAt(x) == 'A')
			{
				rev = "A" + rev;
			}
			else if(genome.charAt(x) == 'C')
			{
				rev = "C" + rev;
			}
			else if(genome.charAt(x) == 'G')
			{
				rev = "G" + rev;
			}
			else if(genome.charAt(x) == 'T')
			{
				rev = "T" + rev;
			}
			else
			{
				rev = genome.substring(x, x+1) + rev;
			}
		}
		
		return rev;
	}
	
	public static String comp(String genome)
	{
		String rev = "";
		
		for(int x = 0; x < genome.length() ; x++)
		{
			if(genome.charAt(x) == 'A')
			{
				rev += "T";
			}
			else if(genome.charAt(x) == 'C')
			{
				rev += "G";
			}
			else if(genome.charAt(x) == 'G')
			{
				rev += "C";
			}
			else if(genome.charAt(x) == 'T')
			{
				rev += "A";
			}
			else
			{
				rev += genome.substring(x, x+1);
			}
		}
		
		return rev;
	}
	
	public static void SystemCall(String command) throws Exception
	{ 
		//System.out.println(command);
		try
        {
        	Runtime rt = Runtime.getRuntime();
			Process proc = rt.exec(command);
			//InputStream stderr = proc.getErrorStream();
			//InputStreamReader isr = new InputStreamReader(stderr);
			//BufferedReader br = new BufferedReader(isr);
			//String line = null;
			/*System.out.println("<ERROR>");
			while ( (line = br.readLine()) != null)
				System.out.println(line);
			System.out.println("</ERROR>");*/
			int exitVal = proc.waitFor();
			//System.out.println("Process exitValue: " + exitVal);
		} 
		catch (Throwable t)
		{
			t.printStackTrace();
		}
		
		//System.out.println("done");
	}
	
	private static int Minimum (int a, int b, int c) 
	{
		int mi;
		mi = a;
    
    	if (b < mi) 
    	{
    		mi = b;
    	}
    	
    	if (c < mi) 
    	{
    		mi = c;
    	}
    	
    	return mi;
    }
    
    public static int HD (String s, String t) 
	{
		int hd = 0;
		
		for(int x = 0 ; x < s.length() ; x++)
		{
			if((s.charAt(x) == 'A' && t.charAt(x) == 'T') ||
				(s.charAt(x) == 'T' && t.charAt(x) == 'A') ||
				(s.charAt(x) == 'C' && t.charAt(x) == 'G') ||
				(s.charAt(x) == 'G' && t.charAt(x) == 'C'))
			{
			}
			else
			{
				hd++;
			}
		}
		
		return hd;
	}

	public static int LD (String s, String t) 
	{
		int d[][]; // matrix
		int n; // length of s
		int m; // length of t
		int i; // iterates through s
		int j; // iterates through t
		char s_i; // ith character of s
		char t_j; // jth character of t
		int cost; // cost

    	// Step 1

		n = s.length ();
		m = t.length ();
		
		if (n == 0) 
		{
			return m;
		}
		
		if (m == 0) 
		{
			return n;
		}
		
		d = new int[n+1][m+1];

		// Step 2
		
		for (i = 0; i <= n; i++) 
		{
			d[i][0] = i;
		}

		for (j = 0; j <= m; j++) 
		{
			d[0][j] = j;
		}

		// Step 3

		for (i = 1; i <= n; i++) 
		{
			s_i = s.charAt (i - 1);

      		// Step 4

			for (j = 1; j <= m; j++) 
			{

				t_j = t.charAt (j - 1);

        		// Step 5
        		if ((s_i == 'A' && t_j == 'T') || (s_i == 'T' && t_j == 'A') ||
        			(s_i == 'G' && t_j == 'C') || (s_i == 'C' && t_j == 'G'))
        		{
          			cost = 0;
          		}
        		else 
        		{
          			cost = 1;
        		}

        		// Step 6

        		d[i][j] = Minimum (d[i-1][j]+1, d[i][j-1]+1, d[i-1][j-1] + cost);

      		}

    	}

    	// Step 7

    	return d[n][m];

  }


}
