# Supplementary material for: Optimization and clinical validation of a pathogen detection microarray
Source: Genome Biol. 2007 May 28;8(5):R93. doi: 10.1186/gb-2007-8-5-r93 (PMC1929155; doi:10.1186/gb-2007-8-5-r93)
Supplement: Additional data file 1 — All files are available for download in PDF, JPG, GIF, TIFF, HTML or ZIP formats as indicated on the webpage [25]. Supplementary methods: sample amplification and microarray protocols (PDF); RT-PCR modeling and amplification efficiency score (AES); pathogen detection algorithm (PDA). Supplementary figures. Figure S1: Probe design schema. Probes (40-mers) were tiled at an average 8-base resolution across each of the 35 viral genomes in the manner depicted above. Numbers represent the start and end positions of each probe. Figure S2: Choice of primer tag in random RT-PCR has significant effect on PCR efficiency. Heatmap of probe signal intensities for a clinical hMPV sample following random RT-PCR using original primer (a) A1 or (b) AES-optimized primer A2. Figure S3: Comparison of amplification efficiency of original primer A1 and AES-optimized primer A2. RNA from patients infected with RSV B (n = 5) or hMPV (n = 3) were reverse-transcribed and amplified using primer A1 or A2 and the percentage of r-signature probes with signal above detection threshold was determined. Figure S4: Diagnostic PCR results for RSV patient 412 show that the patient does not have a coronavirus infection. (a) PCR using pancoronavirus primers. Lane 1, 1 kb ladder; lane 2, blank; lane 3, OC43 coronavirus positive control; lane 4, 229E coronavirus positive control; lane 5, RSV patient 412; lane 6, PCR primers and reagents only, as a negative control. (b) PCR using OC43 specific primers. Lane 1, 50 bp ladder; lane 2, blank; lane 3, OC43 coronavirus positive control; lane 4, RSV patient 412; lane 5, purified RSV from ATCC; lane 6, PCR negative control. (c) PCR using 229E specific primers. Lane 1, 229E coronavirus positive control; lane 2, RSV patient 412; lane 3, PCR negative control; lane 4, 1 kb ladder. Supplementary tables. Table S1: List of genomes represented on the pathogen detection microarray. Table S2: Comparison of E-Predict and PDA algorithms. Pathogen microarray data: data have been [file gb-2007-8-5-r93-S1.zip › Documents and Settings/wongc/My Documents/Presentations/My publications/Current paper/Genome Biology/Genome Biology website/WKL.cpp]

#include <stdio.h>
#include <stdlib.h>
#include <string.h>
#include <math.h>
#include <time.h>
#include <gsl/gsl_cdf.h>

void swap(double a[], int i, int j)
{
    double t = a[i];
    a[i] = a[j];
    a[j] = t;
}

int partition(double a[], int first, int last)
{
    double pivot = a[first];           
    int bottom = first - 1;         
    int top = last + 1;
  
    while (true) 
    { 
        while (a[--top] > pivot);
        
        while (a[++bottom] < pivot);
        
        if (bottom < top)
        {
                swap(a, top, bottom);
        }
        else
        {
                return top;
        }
    }
}

void QuickSort(double a[], int p, int r)
  {
    
    if (p < r)              
    {
        int q = partition(a, p, r); 
        QuickSort(a, p, q);         
        QuickSort(a, q+1, r);       
    }
}

void swap2(double a[], int b[], int i, int j)
{
    double t = a[i];
    int t2 = b[i];
    a[i] = a[j];
    b[i] = b[j];
    a[j] = t;
    b[j] = t2;
}

int partition2(double a[], int b[], int first, int last)
{
    double pivot = a[first];           
    int bottom = first - 1;         
    int top = last + 1;
  
    while (true) 
    { 
        while (a[--top] > pivot);
        
        while (a[++bottom] < pivot);
        
        if (bottom < top)
        {
                swap2(a, b, top, bottom);
        }
        else
        {
                return top;
        }
    }
}

void QuickSort2(double a[], int b[], int p, int r)
{    
    if (p < r)              
    {
        int q = partition2(a, b, p, r); 
        QuickSort2(a, b, p, q);        
        QuickSort2(a, b, q+1, r);       
    }
}

void swap3(double a[], int b[], double c[], int i, int j)
{
    double t = a[i];
    int t2 = b[i];
    double t3 = c[i];
    a[i] = a[j];
    b[i] = b[j];
    c[i] = c[j];
    a[j] = t;
    b[j] = t2;
    c[j] = t3;
}

int partition3(double a[], int b[], double c[], int first, int last)
{
    double pivot = a[first];           
    int bottom = first - 1;         
    int top = last + 1;
  
    while (true) 
    { 
        while (a[--top] > pivot);
        
        while (a[++bottom] < pivot);
        
        if (bottom < top)
        {
                swap3(a, b, c, top, bottom);
        }
        else
        {
                return top;
        }
    }
}

void QuickSort3(double a[], int b[], double c[], int p, int r)
{    
    if (p < r)              
    {
        int q = partition3(a, b, c, p, r); 
        QuickSort3(a, b, c, p, q);        
        QuickSort3(a, b, c, q+1, r);       
    }
}

int partition3D(double a[], int b[], double c[], int first, int last)
{
    double pivot = a[first];           
    int bottom = first - 1;         
    int top = last + 1;
  
    while (true) 
    { 
        while (a[--top] < pivot);
        
        while (a[++bottom] > pivot);
        
        if (bottom < top)
        {
                swap3(a, b, c, top, bottom);
        }
        else
        {
                return top;
        }
    }
}

void QuickSort3D(double a[], int b[], double c[], int p, int r)
{    
    if (p < r)              
    {
        int q = partition3D(a, b, c, p, r); 
        QuickSort3D(a, b, c, p, q);        
        QuickSort3D(a, b, c, q+1, r);       
    }
}

int random_range(int lowest_number, int highest_number)
{
    int range = highest_number - lowest_number + 1;
    return lowest_number + int(range * rand()/(RAND_MAX + 1.0));
}


void RandomSwap(int randomTag[], int n2, int genomeSize)
{
	int x, y, temp, pos;

	for(x = 0; x < 1 ; x++)
	{
		for(y = 0 ; y < n2 ; y++)
		{
			pos = random_range(0, n2 - 1);
			temp = randomTag[pos];
			randomTag[pos] = randomTag[y];
			randomTag[y] = temp;
		}
	}
}

void RandomSwap2(int randomTag[], int start, int n2, int genomeSize)
{
	int x, y, temp, pos;

	for(x = 0; x < 1 ; x++)
	{
		for(y = start ; y < n2 ; y++)
		{
			pos = random_range(start, n2 - 1);
			temp = randomTag[pos];
			randomTag[pos] = randomTag[y];
			randomTag[y] = temp;
		}
	}
}

void ComputePValue(int genomeSize, double sorted_signals[], double pop_bin[], int pop_binCount[], int pop_cutoff, 
					double weight_bin[], double mean2, double factor, double stdev2, int bincount, int n2, 
     				int iterations, double results[][5], int randomTag[], int genomeLens[], int minSize, int genomeTag[], double random_wkl[])
{
	int i, j, w, x, y, finalCount;
	double distance, sum, mean, variance, stdev, zscore;
	double genome_bin[genomeSize][bincount];
	int genome_binCount[genomeSize][bincount];
	double genome_base[genomeSize];
	double genome_cutoff[genomeSize];
	double bin_value;
	double **distance_array;
	
	if((distance_array =(double **)malloc(genomeSize*sizeof(double *)))==NULL)
 	{
  		printf("Error allocating score array\n");
    	exit(1);
    }

    for(i = 0 ; i < genomeSize ; i++)
    {
    	if((distance_array[i] =(double *)malloc(iterations*sizeof(double)))==NULL)
    	{
    		printf("Error allocating probeSeq array slot %d\n", i);
    		exit(1);
   		}
    
    }
	
	
	for(w = 0 ; w < iterations ; w++)
	{
		RandomSwap(randomTag, n2, genomeSize);
		
		for(i = 0 ; i < bincount ; i++)
        {
        	for(y = 0 ; y < genomeSize ; y++)
        	{
        		genome_bin[y][i] = 0;
        	}
         
         	bin_value = mean2 + ((double) i * factor);
           
           	for(x = n2 - 1 ; x >= 0 ; x--)
           	{
           		if(sorted_signals[x] > bin_value)
           		{
           			genome_bin[randomTag[x] - 1][i] = genome_bin[randomTag[x] - 1][i] + 1.0;
           		}
           		else
           		{
           			break;
           		}
           	}	
           	
           	if(i == 0)
           	{
           		for(y = 0; y < genomeSize ; y++)
           		{
           			if(results[y][0] >= 0)
           			{
           				genome_base[y] = (double) genomeLens[y] - genome_bin[y][0];
           				genome_cutoff[y] = genome_bin[y][0];	
           			}	
           		}
           		
           	}
           	
           	for(y = 0; y < genomeSize ; y++)
           	{
           		if(results[y][0] >= 0)
           		{
             		genome_binCount[y][i] = genomeLens[y] - (int) genome_bin[y][i] - (int) genome_base[y];
           			genome_bin[y][i] = ((double) genomeLens[y] - genome_bin[y][i] - genome_base[y])/genome_cutoff[y];
           		}
             	
           	}
        }
         
        for(y = 0 ; y < genomeSize ; y++)
        {
        	if(results[y][0] >= 0)
        	{
        		distance = 0.0;
        		
         		for(i = 0 ; i < bincount ; i++)
         		{
         			if(pop_bin[i] > 0 && genome_bin[y][i] > 0)
         			{
         				
                		distance += (genome_bin[y][i] * log(genome_bin[y][i]/(((double) (pop_binCount[i] - genome_binCount[y][i]))/(pop_cutoff - (double) genome_cutoff[y]))))/sqrt(weight_bin[i] * (1.0 - weight_bin[i]));
       				}
         		}
         		
         		distance_array[y][w] = -distance;
         		
       		}
         
        }
		
	}
	
	i = 0;
	for(y = 0 ; y < genomeSize ; y++)
	{
		if(results[y][0] >= 0)
		{
			for(w = 0 ; w < iterations ; w++)
			{
				printf("%f\n", distance_array[y][w]);
				random_wkl[i] = distance_array[y][w];
			}
		}
	}

}


double ADTest(double wkl_sort[], int n, int low, int high)
{
	double asquare;
	double s = 0.0;
	int i, j;
	double zscore, mean, stdev, variance, p1, p2;
	
	mean = 0;
	stdev = 0;
	variance = 0;
	
	for(i = low; i < high ; i++)
	{
		mean += wkl_sort[i];
	}
	
	mean = mean/ (double) n;
	
	for(i = low; i < high ; i++)
	{
		variance += (wkl_sort[i] - mean) * (wkl_sort[i] - mean);
	}
	
	variance = variance/(double) (n - 1);
	
	stdev = sqrt(variance);
	
	for(i = low; i < high ; i++)
	{
		p1 = gsl_cdf_ugaussian_P(((wkl_sort[i] - mean)/stdev));
		p2 = gsl_cdf_ugaussian_P(((wkl_sort[high - 1 - i] - mean)/stdev));
		
		s += ((double) ((2 * (i - low + 1)) - 1)/(double)n) * (log(p1) + log(1.0 - p2));
	}
	
	asquare = - ((double) n) - s;
	
	
	zscore = asquare * (1.0 + (0.75/(double) n) + (2.25/((double) n * (double) n))); 
	
	
	return gsl_cdf_ugaussian_Q (zscore);
}

double ADTest2(double wkl_sort[], int n, int low, int high)
{
	double asquare;
	double s = 0.0;
	int i, j;
	double zscore, mean, stdev, variance, p1, p2;
	
	mean = 0;
	stdev = 0;
	variance = 0;
	
	for(i = low; i < high ; i++)
	{
		mean += wkl_sort[i];
	}
	
	mean = mean/ (double) n;
	
	for(i = low; i < high ; i++)
	{
		variance += (wkl_sort[i] - mean) * (wkl_sort[i] - mean);
	}
	
	variance = variance/(double) (n - 1);
	
	stdev = sqrt(variance);
	
	for(i = low; i < high ; i++)
	{
		p1 = gsl_cdf_ugaussian_P(((wkl_sort[i] - mean)/stdev));
		p2 = gsl_cdf_ugaussian_P(((wkl_sort[high - 1 - i] - mean)/stdev));
		
		s += ((double) ((2 * (i - low + 1)) - 1)/(double)n) * (log(p1) + log(1.0 - p2));
	}
	
	asquare = - ((double) n) - s;
	
	
	zscore = asquare * (1.0 + (0.75/(double) n) + (2.25/((double) n * (double) n))); 
	
	
	return zscore;
}


void WKL_stat(int genome, double data1[], int n1, double data2[], int n2, double *d,
                double signals[], double pop_bin[], int pop_binCount[], int pop_cutoff, double weight_bin[], 
                int bincount, double mean2, double stdev2, double factor, int iterations, int minSize)
{
    int i = 0;
    int j = 0;
    int z, bin_count, history;
    int cutoff;
    int cutoff_size;
    
    double wkl_sum;
    int count;
    
    double genome_bin[bincount];
    int genome_binCount[bincount];
    double bin_value;
    double data_random[minSize];
    int data_taken[n1];
    
    if(1)
    {
    	history = 0;
    
    	for(i = 0 ; i < bincount ; i++)
    	{
        	bin_value = mean2 + ((double) i * factor);
        	
         	genome_bin[i] = 0;
          	
          	bin_count = 0;
           
           	for(j = n1 - 1; j >= history ; j--)
           	{
           		if(data1[j] > bin_value)
           		{
           			bin_count++;
       			}
       			else
       			{
        			break;
       			}
  			}
        
  			history = n1 - bin_count;
  			
  			if(i == 0)
  			{
  				cutoff = history;
  				cutoff_size = bin_count;
  			}
          	
          	genome_binCount[i] = history - cutoff;
          	genome_bin[i] = (double) (history - cutoff)/(double) cutoff_size;
          	
        }
        
        *d = 0.0;
        
        for(i = 0 ; i < bincount ; i++)
        {
        	if(pop_bin[i] > 0 && genome_bin[i] > 0 && (pop_binCount[i] - genome_binCount[i] > 0) && (pop_cutoff - cutoff_size > 0))
        	{	
				
    			*d += (genome_bin[i] * log(genome_bin[i]/(((double) (pop_binCount[i] - genome_binCount[i]))/(double) (pop_cutoff - cutoff_size))))/sqrt(weight_bin[i] * (1.0 - weight_bin[i]));
    			      
        	}
        }
        
        *d = -*d;
    }
    
}

//check for cross-hybridizing HD <= 5 or MCM >= 20
int CheckCrossHyb(int genome, char* candidates)
{
	if(strcmp(candidates, "-") == 0)
	{
		return 0;
	}

	char *tokenPtr;
	
	tokenPtr = strtok(candidates, ",");

	while(tokenPtr != NULL)
	{
		if(atoi(tokenPtr) == genome)
		{
			return 1;
		}
		
		tokenPtr = strtok(NULL, ",");
	}
	
	return 0;
}

int main(int argc, char **argv)
{
    if(argc != 5)
    {
    	fprintf(stderr,"Usage : %s <Data file> <Number of Genomes> <Number of Iterations> <No. of Bins>\n",argv[0]);
        exit(-1);
    }

    FILE *ptr = fopen(argv[1],"r");
    if(ptr == NULL)
    {
        fprintf(stderr,"Cannot open file %s for reading\n",argv[1]);
        exit(-1);
    }
    
    int genomeSize = atoi(argv[2]);
    int iter = atoi(argv[3]);
    int bincount = atoi(argv[4]);
    
    char outfile[200];
    sprintf(outfile,"%s_WKL2_.txt",argv[1]);
    
    FILE *fp = fopen(outfile,"w");
    if(fp == NULL)
    {
        fprintf(stderr,"Cannot open file %s for writing\n", outfile);
        exit(-1);
    }
    
    char line[5000];
    
    //parameters for probes
    char probeID[200];
    int genome;
    int position;
    double median;
    double logsignal;
    int cg;
    double freq;
    double secstruct;
    double tm;
    char crosshyb[5000];
    
    int lineNum = 0;
    
    //remove header line in file
    fgets(line,4500,ptr);
    
    while(fscanf(ptr,"%s\t%d\t%d\t%lf\t%lf\t%d\t%lf\t%lf\t%lf\t%s\n", probeID, &genome, &position, &median, &logsignal, &cg,
                &freq, &secstruct, &tm, crosshyb) != EOF)
    {
        lineNum++;
    }
    
    fclose(ptr);
    
    ptr = fopen(argv[1],"r");
    
    
    //arrays for processing data
    double* signals;
    double* sorted_signals;
    int* genomeTag;
    int* randomTag;
    char** crossHybGenomes;
    
    crossHybGenomes = (char **) malloc(sizeof(char *) * lineNum);
    signals = (double *) malloc(sizeof(double) * lineNum);
    sorted_signals = (double *) malloc(sizeof(double) * lineNum);
    genomeTag = (int *) malloc(sizeof(int) * lineNum);
    randomTag = (int *) malloc(sizeof(int) * lineNum);
    
    
    int counter = 0;
    int genomeProbeNum[genomeSize + 1];
    int q;
    int minSize = lineNum;
    
    for(q = 0 ; q <= genomeSize ; q++)
    {
    	genomeProbeNum[q] = 0;
    }
    
    
    fgets(line,4000,ptr);
    
    while(fscanf(ptr,"%s\t%d\t%d\t%lf\t%lf\t%d\t%lf\t%lf\t%lf\t%s\n", probeID, &genome, &position, &median, &logsignal, &cg,
                &freq, &secstruct, &tm, crosshyb) != EOF)
    {
    
        signals[counter] = logsignal;
        genomeTag[counter] = genome;
        randomTag[counter] = genome;
        
        //genomeProbeNum[genome]++;
       
        //only for this chip
        if(genome >= 9 && genome <= 15)
        {
        	genomeTag[counter] = 9;
         	randomTag[counter] = 9;
         	genomeProbeNum[9]++;
        }
        else if(genome >= 16 && genome <= 23)
        {
        	genomeTag[counter] = 16;
         	randomTag[counter] = 16;
         	genomeProbeNum[16]++;
        }
        else
        {
        	genomeProbeNum[genome]++;
        }
       
        sorted_signals[counter] = logsignal;
        
        crossHybGenomes[counter] = (char *) malloc(sizeof(char) * strlen(crosshyb));
        strcpy(crossHybGenomes[counter], crosshyb);
        
        counter++;
    }
    
    fclose(ptr);
    
    srand(time(NULL));
    
    //get minimum probe number for any genome
    for(q = 0 ; q <= genomeSize ; q++)
    {
    	if(genomeProbeNum[q] > 0)
    	{
    		if(minSize > genomeProbeNum[q])
    		{
    			minSize = genomeProbeNum[q];
    		}
    	}
    }
    
    
    //sort signals in ascending order
    QuickSort2(sorted_signals, genomeTag, 0, lineNum - 1);
    
    int i, j, n1, n2, x;
    double wkl_value; 
    double p_value;
    double mean1, variance1, mean2, variance2, t_value, df, t_p_value, mean22;
    double stdev2;
    
    mean2 = 0.0;
    variance2 = 0.0;
    n2 = lineNum;
    
    for(j = 0 ; j < n2 ; j++)
    {
        mean2 += sorted_signals[j];
        randomTag[j] = genomeTag[j];   
    }
        
    mean2 = mean2/(double) n2;
        
    for(j = 0 ; j < n2 ; j++)
    {
        variance2 += ((sorted_signals[j] - mean2) * (sorted_signals[j] - mean2));   
    }
        
    variance2 = variance2/(double)(n2 - 1);
    stdev2 = sqrt(variance2);
    
    mean22 = mean2;
   
    //criteria cutoff 
    //mean2 = mean2 - (3 * stdev2) ;
    mean2 = mean2 ;
    
    //bin increment value
    double factor = (sorted_signals[n2 - 1] - mean2)/(double)bincount;
    
    double pop_bin[bincount];
    int pop_binCount[bincount];
    int pop_cutoff;
    double weight_bin[bincount];
    double bin_value;
    int bin_count; 
    int history = 0;
    int cutoff = 0;
    int cutoff_size = 0;
    
    for(i = 0 ; i < bincount ; i++)
    {
        bin_value = mean2 + ((double) i * factor);
        
        bin_count = 0;
        
        for(j = n2 - 1; j >= history ; j--)
        {
        	if(sorted_signals[j] > bin_value)
        	{
        		bin_count++;
        	}
        	else
        	{
        		break;
        	}
        }
        
        history = n2 - bin_count;
        
        if(i == 0)
        {
        	cutoff = history;
        	cutoff_size = bin_count;
        	pop_cutoff = cutoff_size;
        }	
        
        weight_bin[i] = (double) history/(double) n2;
        
        pop_binCount[i] = history - cutoff;
        pop_bin[i] = (double) (history - cutoff)/(double) cutoff_size;
        
        
        //printf("Population %d:\t%f\t%d\n", i, pop_bin[i], pop_binCount[i]);
    }
    
    time_t seconds;
    time_t seconds2;
    seconds = time (NULL);
    
    double results[genomeSize][5];
    
    int genomeLens[genomeSize];
    
    for(i = 1 ; i <= genomeSize ; i++)
    {
    	results[i - 1][0] = 0;
    	genomeLens[i - 1] = 0;
    
   	    //only for this dataset
        if((i > 9 && i <= 15) || (i > 16 && i <= 23))
        {
        	results[i - 1][0] = -1;
         	continue;
        }
        
        n1 = 0; 
        
        mean1 = 0.0;
        variance1 = 0.0;
        
        t_value = 0.0;
        df = 0.0;
        t_p_value = 0.0;
        
        for(j = 0; j < lineNum ; j++)
        {
        	if(genomeTag[j] == i || (CheckCrossHyb(i, crossHybGenomes[j]) == 1))
         	{
          		n1++;
            }
                
        }
        
        genomeLens[i - 1] = n1;
        
        double data1[n1];
        
        x = 0;
        
        for(j = 0; j < lineNum ; j++)
        {
        	if(genomeTag[j] == i || (CheckCrossHyb(i, crossHybGenomes[j]) == 1))
         	{
          		data1[x] = sorted_signals[j];
            	x++;
           	}
        }
        
        for(j = 0 ; j < n1 ; j++)
        {
             mean1 += data1[j];   
        }
        
        mean1 = mean1/(double) n1;
        
        for(j = 0 ; j < n1 ; j++)
        {
             variance1 += ((data1[j] - mean1) * (data1[j] - mean1));   
        }
        
        variance1 = variance1/(double)(n1 -1);
        
        t_value = (mean1 - mean22)/sqrt((variance1/(double) n1) + (variance2/(double)n2 ));
        
        results[i - 1][1] = t_value;
        
        df = (double) (n1 + n2 - 2);
        
        //compute t-test p_value
        t_p_value = gsl_cdf_tdist_Q(t_value, df);
        
        results[i - 1][2] = t_p_value;
        
        //printf("%d\t%f\t%f\n", i, t_value, t_p_value);
        
        
        if(t_p_value <= 0.05)
        {
        	results[i - 1][0] = 1;
         	
           	WKL_stat(i, data1, n1, sorted_signals, n2, &wkl_value, signals, pop_bin, pop_binCount, pop_cutoff, 
                        weight_bin, bincount, mean2, stdev2, factor, iter, minSize);
            
            results[i - 1][3] = wkl_value;
            
        }
        else
        {
        	results[i - 1][0] = 0;
        	WKL_stat(i, data1, n1, sorted_signals, n2, &wkl_value, signals, pop_bin, pop_binCount, pop_cutoff, 
                        weight_bin, bincount, mean2, stdev2, factor, iter, minSize);
            
            results[i - 1][3] = wkl_value;
            
        }
        
    }
    
    int valid = 0;
    
    int non_neg = 0;
    
    for(i = 0 ; i < genomeSize ; i++)
    {
    	if(results[i][0] == 1)
    	{
    		valid++;
    	}
    	
    	if(results[i][0] != -1)
    	{
    		non_neg++;
    	}
    }
    
    
    
    double Random_WKL[iter * non_neg];
    int z;
    int k = 0;
    //compute distribution
    for(i = 0 ; i < iter ; i++)
    {	
    	for(j = 1 ; j <= genomeSize ; j++)
    	{
    		if(results[j - 1][0] != -1)
    		{
    			double data1[genomeLens[j - 1]];
 			
 			    z = 0;
    			
    			for(x = 0 ; x < n2 ; x++)
    			{
    				if(randomTag[x] == j)
    				{
    					data1[z] = sorted_signals[rand() % n2];
    					//printf("%d\t%d\t%f\n", j, z, data1[z]);
    					z++;
    				}
    			}
    			
    			QuickSort(data1, 0, genomeLens[j-1] - 1);
    			
    			WKL_stat(j, data1, genomeLens[j - 1], sorted_signals, n2, &wkl_value, signals, pop_bin, pop_binCount, pop_cutoff, 
                        weight_bin, bincount, mean2, stdev2, factor, iter, minSize);
                Random_WKL[k] = wkl_value;
                
                k++;
                
                               
    		}
    	}
    }
    
    int normal = 0;
    double ad = 0;
    
    for(i = 0 ; i < iter; i ++)
    {
    	double data1[non_neg];
     
      	for(j = 0 ; j < non_neg ; j++)
        {
        	data1[j] = Random_WKL[(i * non_neg) + j];
        }
        
        QuickSort(data1, 0, non_neg - 1);
        
        
        ad = ADTest(data1, non_neg , 0, non_neg);
        if(ad > 0.05)
        {
        	normal++;
        }
    
        
    }
    
    
    
    //get pvalue
    double wkl_mean = 0;
    double wkl_variance = 0;
    double wkl_stdev = 0;
    int sample = 0;
    double wkl_table[genomeSize] ;
    double wkl_sort[non_neg];
    int wkl_id[non_neg];
    int counter2 = 0;
    
    for(i = 0 ; i < genomeSize ; i++)
    {
    	if(results[i][0] != -1)
    	{
    		wkl_table[i] = results[i][3];
    		wkl_sort[counter2] = results[i][3];
    		wkl_id[counter2] = i + 1;
    		counter2++;
    	}
    }
    
    QuickSort2(wkl_sort, wkl_id, 0, non_neg - 1);
    
    int low = 0;
    int high = non_neg;
    //iterate until get normal distribution
    while(1)
    {
    	if(ADTest(wkl_sort, high , low, high) > 0.05)
    	{
    		break;
    	}
    	else
    	{
    		//low++;
    		high--;
    		
    		wkl_id[high] = -wkl_id[high];
    		
    		
    	}
    }
    
    for(i = low ; i < high ; i++)
    {
  		wkl_mean += wkl_sort[i];
  		sample++;
    }
    
    wkl_mean = wkl_mean/(double) sample;
    
    for(i = low ; i < high ; i++)
    {
   		wkl_variance += (wkl_sort[i] - wkl_mean) * (wkl_sort[i] - wkl_mean);		
    }
    
    wkl_variance = wkl_variance/ (double) (sample - 1);
    
    wkl_stdev = sqrt(wkl_variance);
	
    for(i = 0 ; i < genomeSize ; i++)
    {		
	     if(results[i][0] != -1)
	     {
	     	results[i][4] = gsl_cdf_ugaussian_Q((wkl_table[i] - wkl_mean)/wkl_stdev);
	     }
    }
    
    int genomeRank[valid];
    double genomePValueRank[valid];
    double genomeKLRank[valid];
    
    printf("Genome\tt_value\tt_pvalue\tWKL_value\tWKL_pvalue\n");
    fprintf(fp,"Genome\tt_value\tt_pvalue\tWKL_value\tWKL_pvalue\n");
    
    j = 0;
    for(i = 0; i < genomeSize ; i++)
    {
    	if(results[i][0] == 1)
    	{
    		printf("%d\t%f\t%f\t%f\t%e\n", i + 1, results[i][1], results[i][2], results[i][3], results[i][4]);
    		genomeRank[j] = i + 1;
    		genomePValueRank[j] = results[i][4];
    		genomeKLRank[j] = results[i][3]; 
    		j++;
    	}
    	else if(results[i][0] == 0)
    	{
    		printf("%d\t%f\t%f\t-\t-\n", i + 1, results[i][1], results[i][2]);
    	}
    
    }
    
    QuickSort3D(genomeKLRank, genomeRank, genomePValueRank, 0, j - 1);
    QuickSort3(genomePValueRank, genomeRank, genomeKLRank, 0, j - 1);
    
    printf("\nRank\tGenome\tWKL\tp_value\tPresent\n");
    fprintf(fp, "\nRank\tGenome\tWKL\tp_value\tPresent\n");
    
    int found = 0;
    
    for(j = 0 ; j < valid ; j++)
    {
    	found = 0;
    
        for(i = 0 ; i < non_neg ; i++)
        {
        	if((-wkl_id[i]) == genomeRank[j])
        	{
        		found = 1;
        		break;
        	}
        }
      
     	printf("%d\t%d\t%lf\t%e\t", j + 1, genomeRank[j], genomeKLRank[j], genomePValueRank[j]);
     	
     	fprintf(fp, "%d\t%d\t%lf\t%e\t", j + 1, genomeRank[j], genomeKLRank[j], genomePValueRank[j]);      
        
        if(found == 1)
     	{
     		printf("%s\n", "TRUE");
     		fprintf(fp, "%s\n", "TRUE");
     	}
     	else
     	{
     		printf("%s\n", "FALSE");
     		fprintf(fp, "%s\n", "FALSE");
     	}
        
    }
    
    seconds2 = time (NULL);
    
    printf("Time Taken: %d seconds\n", seconds2 - seconds);
    
    fclose(fp);
}
