# Supplementary material for: Optimization and clinical validation of a pathogen detection microarray
Source: Genome Biol. 2007 May 28;8(5):R93. doi: 10.1186/gb-2007-8-5-r93 (PMC1929155; doi:10.1186/gb-2007-8-5-r93)
Supplement: Additional data file 1 — All files are available for download in PDF, JPG, GIF, TIFF, HTML or ZIP formats as indicated on the webpage [25]. Supplementary methods: sample amplification and microarray protocols (PDF); RT-PCR modeling and amplification efficiency score (AES); pathogen detection algorithm (PDA). Supplementary figures. Figure S1: Probe design schema. Probes (40-mers) were tiled at an average 8-base resolution across each of the 35 viral genomes in the manner depicted above. Numbers represent the start and end positions of each probe. Figure S2: Choice of primer tag in random RT-PCR has significant effect on PCR efficiency. Heatmap of probe signal intensities for a clinical hMPV sample following random RT-PCR using original primer (a) A1 or (b) AES-optimized primer A2. Figure S3: Comparison of amplification efficiency of original primer A1 and AES-optimized primer A2. RNA from patients infected with RSV B (n = 5) or hMPV (n = 3) were reverse-transcribed and amplified using primer A1 or A2 and the percentage of r-signature probes with signal above detection threshold was determined. Figure S4: Diagnostic PCR results for RSV patient 412 show that the patient does not have a coronavirus infection. (a) PCR using pancoronavirus primers. Lane 1, 1 kb ladder; lane 2, blank; lane 3, OC43 coronavirus positive control; lane 4, 229E coronavirus positive control; lane 5, RSV patient 412; lane 6, PCR primers and reagents only, as a negative control. (b) PCR using OC43 specific primers. Lane 1, 50 bp ladder; lane 2, blank; lane 3, OC43 coronavirus positive control; lane 4, RSV patient 412; lane 5, purified RSV from ATCC; lane 6, PCR negative control. (c) PCR using 229E specific primers. Lane 1, 229E coronavirus positive control; lane 2, RSV patient 412; lane 3, PCR negative control; lane 4, 1 kb ladder. Supplementary tables. Table S1: List of genomes represented on the pathogen detection microarray. Table S2: Comparison of E-Predict and PDA algorithms. Pathogen microarray data: data have been [file gb-2007-8-5-r93-S1.zip › Documents and Settings/wongc/My Documents/Presentations/My publications/Current paper/Genome Biology/Genome Biology website/WKL_readme.txt]

WKL is a program that identifies viruses presented in a pathogen chip by analyzing and differentiating
their signal intensity distribution with the background signal intensity distribution.


Pre-requisite:

The C/C++ GSL library must be installed to compute the p-value for each virus.


Compilation:

Let "*" refer to the absolute directory path in which GSL is installed.

g++ -I/*/bin/include -L/*/bin/lib/ WKL.cpp -o wkl -lgsl -lg slcblas -lm
setenv LD_LIBRARY_PATH */bin/lib:$LD_LIBRARY_PATH


Eg. If GSL is installed in "/export/home/charlie/gsl-1.6/", then the actual compilation command is

g++ -I/export/home/charlie/gsl-1.6/bin/include -L/export/home/charlie/gsl-1.6/bin/lib/ WKL.cpp -o wkl -lgsl -lg slcblas -lm
setenv LD_LIBRARY_PATH /export/home/charlie/gsl-1.6/bin/lib:$LD_LIBRARY_PATH


Execution:

./wkl <Data file> <Number of Genomes> <Number of Iterations> <No. of Bins>


DataFile:

WKL program takes in a tab-limited file which has information on each probe.


Eg.

Probe ID        Genome  Position        Median  trans.sig       CG(%)   Freq    SecStruct       Tm
1-24    1       960     8244.44 13.00920579     42      8.4     -6.39   87.52


Output:

The output file will be named as <Data file>_WKL.out

It contains the WKL scores and p-value of all tested viruses. It will also indicate which virus is present in
the sample.
